# Supplementary material for: N,N′-Bis(3-methyl­phen­yl)succinamide dihydrate
Source: Acta Crystallogr Sect E Struct Rep Online. 2011 Jun 4;67(Pt 7):o1591. doi: 10.1107/S1600536811020940 (PMC3152126; doi:10.1107/S1600536811020940)
Supplement: Supplementary file 2 [file e-67-o1591-Isup2.hkl]

# 
# h,k,l, Fc-squared, Fo-squared, sigma(Fo-squared) and status flag 
# 
data_I
_shelx_title 
; I  P21/C  R  0.1259 instead of 0.1311  methyl group in 
two orientations
; 
_shelx_refln_list_code          4 
_shelx_F_calc_maximum      104.11 
_exptl_crystal_F_000       356.00 
_reflns_d_resolution_high  0.8204 
 
loop_ 
 _symmetry_equiv_pos_as_xyz 
 'x, y, z' 
 '-x, y+1/2, -z+1/2' 
 '-x, -y, -z' 
 'x, -y-1/2, z-1/2' 
 
_cell_length_a    13.4010 
_cell_length_b     4.9370 
_cell_length_c    14.4460 
_cell_angle_alpha  90.000 
_cell_angle_beta  108.670 
_cell_angle_gamma  90.000 
 
_shelx_F_squared_multiplier     1.000 
 
loop_ 
 _refln_index_h 
 _refln_index_k 
 _refln_index_l 
 _refln_F_squared_calc 
 _refln_F_squared_meas 
 _refln_F_squared_sigma 
 _refln_observed_status 
   2   0   0      555.78      584.03      7.97 o 
   3   0   0     1966.88     1875.47     14.21 o 
   4   0   0     1209.07     1247.41     14.10 o 
   5   0   0        4.08        8.99      8.77 o 
   6   0   0       58.74       60.19      9.80 o 
   7   0   0       24.56       34.12     10.16 o 
   8   0   0      676.57      721.63     16.57 o 
   9   0   0        0.04       -0.62     11.31 o 
  10   0   0      173.08      157.75     13.80 o 
  11   0   0       27.22       36.60     12.93 o 
  12   0   0       13.88        6.59     13.82 o 
  13   0   0        3.92       53.06     15.15 o 
  14   0   0        0.34       61.52     14.77 o 
  15   0   0        6.93       -8.61     14.92 o 
   1   1   0      164.99      173.10      4.02 o 
   2   1   0     7873.87     7829.02     16.20 o 
   3   1   0     7926.07     7780.33     27.92 o 
   4   1   0        4.80       -1.52      3.54 o 
   5   1   0      320.59      302.38      8.86 o 
   6   1   0       53.82       50.44      3.69 o 
   7   1   0       20.56       19.53      6.93 o 
   8   1   0       72.44       79.19      7.84 o 
   9   1   0        1.27        3.29     10.67 o 
  10   1   0       40.68       38.43      8.75 o 
  11   1   0       34.15       59.77      9.53 o 
  12   1   0        6.41      -11.07     15.65 o 
  13   1   0        0.08       21.39     15.65 o 
  14   1   0        0.26       12.00     16.02 o 
  15   1   0        3.89       68.81     15.91 o 
   0   2   0       67.23       54.26      5.03 o 
   1   2   0     1346.01     1319.26     19.36 o 
   2   2   0       33.27       52.83      4.70 o 
   3   2   0      293.76      308.97      6.29 o 
   4   2   0      103.35       80.75      6.91 o 
   5   2   0     1014.11      952.95     24.88 o 
   6   2   0      145.47      151.39      7.15 o 
   7   2   0       72.61       80.43     13.33 o 
   8   2   0        6.71        3.85     13.20 o 
   9   2   0        3.16        0.46     14.14 o 
  10   2   0        1.88       17.30     14.93 o 
  11   2   0        6.25       -0.70     16.37 o 
  12   2   0        0.07       37.45     16.16 o 
  13   2   0       18.51       -5.83     17.13 o 
  14   2   0        1.36       32.18     16.98 o 
   1   3   0       86.60       97.52      5.46 o 
   2   3   0       26.10       33.35      5.44 o 
   3   3   0        4.14        8.21      5.63 o 
   4   3   0       45.39       66.37      5.99 o 
   5   3   0        0.49       -2.65      5.75 o 
   6   3   0       37.88       35.80      8.15 o 
   7   3   0        9.96        3.74     13.42 o 
   8   3   0      331.40      281.25     17.28 o 
   9   3   0       13.13       33.76     14.86 o 
  10   3   0        8.44       20.11     16.12 o 
  11   3   0        9.18      -10.20     16.30 o 
  12   3   0        1.57       35.25     17.18 o 
  13   3   0        1.10      -18.23     18.23 o 
   0   4   0       66.64       14.65     13.72 o 
   1   4   0       18.64        2.95      9.35 o 
   2   4   0       43.70       62.99     10.32 o 
   3   4   0        7.76       18.76      8.66 o 
   4   4   0        2.07        3.05      8.73 o 
   5   4   0        0.01       13.22      9.14 o 
   6   4   0       69.41       46.87     11.26 o 
   7   4   0        1.96        3.42     11.31 o 
   8   4   0        0.69        5.45     12.23 o 
   9   4   0       10.98       -0.39     14.97 o 
  10   4   0       38.19        3.22     16.36 o 
  11   4   0       11.33      -17.04     17.04 o 
   1   5   0        0.45       34.97     16.96 o 
   2   5   0        3.46      -11.59     11.59 o 
   3   5   0        0.85        3.81     16.60 o 
   4   5   0       14.85        1.39     20.77 o 
   5   5   0        7.99      -13.98     22.77 o 
   7   5   0        0.51        2.89     24.00 o 
   8   5   0        0.01      106.91     26.98 o 
   0   6   0        6.61       26.03     18.53 o 
   1   6   0        4.91       54.47     18.57 o 
 -15   1   1        2.86       73.17     16.76 o 
 -14   1   1        7.81       19.15     17.02 o 
 -13   1   1       10.27       -8.40     15.23 o 
 -12   1   1       35.07       39.69     15.69 o 
 -11   1   1       44.68       49.20      9.16 o 
 -10   1   1        0.14        1.12      8.15 o 
  -9   1   1        5.27       10.64      7.60 o 
  -8   1   1       25.04       40.34      7.60 o 
  -7   1   1        5.34        8.61      5.78 o 
  -6   1   1      480.26      487.77     15.65 o 
  -5   1   1      110.07      121.42      4.37 o 
  -4   1   1     1398.58     1386.03      7.21 o 
  -3   1   1     8291.50     8498.83     13.79 o 
  -2   1   1      365.41      356.71      6.09 o 
  -1   1   1      137.32      191.03     11.63 o 
   0   1   1        0.84        5.41      3.64 o 
   1   1   1      816.07      850.59     11.82 o 
   2   1   1     7638.31     7502.37     14.48 o 
   3   1   1      109.86      118.26      3.82 o 
   4   1   1      255.03      242.20      4.06 o 
   5   1   1     1375.54     1445.15     16.12 o 
   6   1   1      263.17      308.29      9.52 o 
   7   1   1      148.43      164.30      7.98 o 
   8   1   1        1.12        0.16      8.63 o 
   9   1   1        6.73       11.22      8.02 o 
  10   1   1       24.25       21.09     20.23 o 
  11   1   1        0.01      -11.57     14.78 o 
  12   1   1        6.72       37.41     15.68 o 
  13   1   1        3.19      -15.62     15.62 o 
  14   1   1        0.34      -15.81     15.90 o 
 -14   2   1       17.63       41.04     16.79 o 
 -13   2   1       10.24       28.76     16.24 o 
 -12   2   1        8.43       16.18     15.80 o 
 -11   2   1       35.74       47.16     16.19 o 
 -10   2   1        2.21      -10.92     14.71 o 
  -9   2   1        4.55       -3.99     13.72 o 
  -8   2   1        0.08       -4.03     13.11 o 
  -7   2   1       40.16       46.10     12.99 o 
  -6   2   1     1573.57     1468.91     39.60 o 
  -5   2   1      276.78      278.71      4.78 o 
  -4   2   1      947.07      986.97     12.39 o 
  -3   2   1      662.84      695.95     12.37 o 
  -2   2   1      903.00      934.04      7.46 o 
  -1   2   1      783.50      792.92      7.07 o 
   0   2   1      113.85      137.69      5.33 o 
   1   2   1       17.76       20.22      4.60 o 
   2   2   1      685.21      623.22     12.15 o 
   3   2   1      495.26      504.25      7.95 o 
   4   2   1     1383.67     1471.94     23.19 o 
   5   2   1      700.89      729.44     10.21 o 
   6   2   1      149.39      150.76      8.80 o 
   7   2   1        0.06       16.28     13.17 o 
   8   2   1       18.11       26.68     14.04 o 
   9   2   1       46.22       43.01     14.87 o 
  10   2   1        0.07      -13.01     16.07 o 
  11   2   1        0.37       20.90     16.01 o 
  12   2   1        4.98       -0.06     16.36 o 
  13   2   1       11.04       -7.26     16.11 o 
 -13   3   1        0.02       23.50     20.53 o 
 -12   3   1        0.18        6.82     17.42 o 
 -11   3   1        3.25       -0.41     15.76 o 
 -10   3   1       14.20       25.46     15.97 o 
  -9   3   1        9.67        0.95     14.46 o 
  -8   3   1       83.51      103.82     14.83 o 
  -7   3   1        3.22       13.94     12.79 o 
  -6   3   1       29.42       31.81      7.92 o 
  -5   3   1       75.94       68.64      7.46 o 
  -4   3   1      376.73      356.36      8.67 o 
  -3   3   1      237.51      235.62      7.03 o 
  -2   3   1       70.01       66.37      5.42 o 
  -1   3   1      578.89      582.95     18.39 o 
   0   3   1      781.83      712.51     74.15 o 
   1   3   1        4.50        1.64      5.21 o 
   2   3   1       28.25       24.47      5.65 o 
   3   3   1        9.16        8.45      5.56 o 
   4   3   1        0.43       -3.79      5.70 o 
   5   3   1       11.38        9.07      5.89 o 
   6   3   1        2.20        2.24      8.13 o 
   7   3   1      369.95      346.55     16.90 o 
   8   3   1        0.00        2.85     14.00 o 
   9   3   1       17.14        0.45     15.99 o 
  10   3   1       18.60       11.39     15.57 o 
  11   3   1        9.47       13.20     16.89 o 
  12   3   1        4.87      -17.20     17.20 o 
  13   3   1        6.97        2.09     17.13 o 
 -11   4   1       22.36       64.99     17.68 o 
 -10   4   1        2.03      -14.98     14.98 o 
  -9   4   1        5.60        8.69     14.93 o 
  -8   4   1        0.01       11.04     13.00 o 
  -7   4   1        0.04        2.82     22.26 o 
  -6   4   1        1.02       -2.13     13.82 o 
  -5   4   1       13.45       18.47     26.58 o 
  -4   4   1        0.00       23.68     11.17 o 
  -3   4   1      163.34      215.25     20.32 o 
  -2   4   1       68.33       67.99     20.48 o 
  -1   4   1       22.73       22.21     10.28 o 
   0   4   1       99.82      104.54     10.99 o 
   1   4   1        6.42       -2.09     19.78 o 
   2   4   1      104.47       94.64     26.96 o 
   3   4   1        1.48       -8.52      8.52 o 
   4   4   1        0.02       -5.64     10.66 o 
   5   4   1       38.38       33.70      6.98 o 
   6   4   1       12.81        3.90      9.58 o 
   7   4   1        3.55        5.50     21.32 o 
   8   4   1        3.47      -13.68     19.82 o 
   9   4   1       55.88       39.35     13.97 o 
  10   4   1       83.20       74.28     17.24 o 
  -8   5   1        0.37       55.95     29.49 o 
  -6   5   1        9.74      -23.26     23.26 o 
  -5   5   1       11.69       -5.92     12.64 o 
  -4   5   1       10.94       12.34     12.68 o 
  -3   5   1        0.12      -15.95     15.95 o 
  -2   5   1        4.47        9.95     16.02 o 
  -1   5   1        4.72       -7.15     20.24 o 
   0   5   1       16.64       22.09     40.26 o 
   1   5   1        9.24       26.02     11.46 o 
   2   5   1       35.89       20.70     11.23 o 
   3   5   1       47.57       62.27     12.02 o 
   4   5   1       19.05        9.79     17.14 o 
   5   5   1        3.05       22.31     13.77 o 
   6   5   1       23.70       -3.54     23.31 o 
   7   5   1        0.12       91.67     24.73 o 
   8   5   1        6.20       28.62     26.06 o 
  -1   6   1        0.04       45.12     19.63 o 
   0   6   1       14.23       10.64     18.29 o 
 -15   0   2       49.60       79.17     14.97 o 
 -14   0   2        7.58       63.59     14.66 o 
 -13   0   2       36.10       30.54     15.23 o 
 -12   0   2        0.00        3.25     13.01 o 
 -11   0   2        6.09       22.03     12.87 o 
 -10   0   2      190.84      193.68     14.27 o 
  -9   0   2      457.78      453.88     15.61 o 
  -8   0   2      409.70      449.57     14.56 o 
  -7   0   2      378.38      393.32     12.67 o 
  -6   0   2        8.08       14.51      9.51 o 
  -5   0   2      509.53      499.78     11.40 o 
  -4   0   2     2141.35     2119.99     15.86 o 
  -3   0   2     1266.42     1295.73     11.62 o 
  -2   0   2     1055.00     1022.61      9.29 o 
  -1   0   2    10839.62    10471.76     22.78 o 
   0   0   2      751.54      711.60      7.76 o 
   1   0   2     1385.94     1338.05     10.61 o 
   2   0   2     1183.55     1206.36     13.39 o 
   3   0   2     1432.61     1308.82     14.73 o 
   4   0   2       49.69       65.96      9.46 o 
   5   0   2       81.92       63.57     10.25 o 
   6   0   2       31.88       17.19     10.04 o 
   7   0   2     1180.01     1223.92     19.34 o 
   8   0   2        5.47        5.57     11.51 o 
   9   0   2        0.12       -2.67     11.77 o 
  10   0   2      142.79      150.73     14.43 o 
  11   0   2        0.79       -0.53     12.89 o 
  12   0   2       26.62       47.83     14.43 o 
  13   0   2       18.91      -10.51     13.37 o 
  14   0   2       15.17       61.58     15.49 o 
 -15   1   2        0.12       14.84     14.90 o 
 -14   1   2       27.14      105.86     17.21 o 
 -13   1   2        4.08       21.11     15.39 o 
 -12   1   2        0.46       -2.57     15.69 o 
 -11   1   2       32.63       28.43      9.42 o 
 -10   1   2       40.32       30.40      8.81 o 
  -9   1   2       12.14        4.99      7.78 o 
  -8   1   2      124.18      132.30      8.03 o 
  -7   1   2      838.47      905.45     10.96 o 
  -6   1   2     1069.66     1110.86     10.62 o 
  -5   1   2      663.37      681.82     10.88 o 
  -4   1   2      189.48      187.74      5.53 o 
  -3   1   2      133.03      130.23      4.97 o 
  -2   1   2       32.11       32.31      5.19 o 
  -1   1   2      935.32      932.58      6.33 o 
   0   1   2       58.93       72.24      8.25 o 
   1   1   2     2326.41     2361.92      7.87 o 
   2   1   2      364.83      405.97      5.02 o 
   3   1   2      589.02      599.78      5.00 o 
   4   1   2      532.57      508.64      5.06 o 
   5   1   2      210.23      202.23      5.13 o 
   6   1   2       36.70       29.95      6.29 o 
   7   1   2      121.54      103.53      9.90 o 
   8   1   2       55.87       50.93      8.16 o 
   9   1   2       96.54       89.11      8.75 o 
  10   1   2      114.00      109.09     20.50 o 
  11   1   2        2.82       -2.49     14.75 o 
  12   1   2       31.71        7.18     15.58 o 
  13   1   2       28.26       26.60     16.34 o 
  14   1   2        7.99      -14.84     15.58 o 
 -15   2   2        6.72       68.96     18.08 o 
 -14   2   2        0.00      -16.28     16.28 o 
 -13   2   2        2.00       41.75     16.84 o 
 -12   2   2        0.50       14.38     15.77 o 
 -11   2   2       29.54       10.90     15.35 o 
 -10   2   2        0.75      -10.58     14.71 o 
  -9   2   2        0.72        6.74     13.65 o 
  -8   2   2       53.53       45.24     13.48 o 
  -7   2   2       16.02       16.69      6.91 o 
  -6   2   2      175.60      162.08      7.88 o 
  -5   2   2      124.52      126.97      4.41 o 
  -4   2   2      452.83      472.63      7.24 o 
  -3   2   2      716.37      749.54      9.69 o 
  -2   2   2      154.17      144.16      3.64 o 
  -1   2   2      226.62      196.75      6.68 o 
   0   2   2        2.03        7.19      4.04 o 
   1   2   2       49.37       42.67      5.03 o 
   2   2   2      257.21      253.51      5.80 o 
   3   2   2        0.19        2.21      3.58 o 
   4   2   2      772.19      629.28     53.40 o 
   5   2   2       28.63       21.56      7.24 o 
   6   2   2      293.08      272.22      8.90 o 
   7   2   2        9.95        0.87      6.68 o 
   8   2   2       74.41       68.21     14.83 o 
   9   2   2       67.16       56.61     14.90 o 
  10   2   2       71.86       54.66     16.23 o 
  11   2   2        0.04      -15.18     15.18 o 
  12   2   2       48.13       73.93     16.61 o 
  13   2   2        1.09      -16.30     16.30 o 
 -13   3   2        1.77       39.50     16.79 o 
 -12   3   2        2.20       -0.12     16.43 o 
 -11   3   2        7.36       26.51     16.03 o 
 -10   3   2       10.08        1.66     15.16 o 
  -9   3   2      147.03      138.59     15.87 o 
  -8   3   2       17.23        9.37     13.10 o 
  -7   3   2       65.90       52.12      8.57 o 
  -6   3   2        7.66        9.43      8.16 o 
  -5   3   2       16.22       15.58      7.62 o 
  -4   3   2       32.62       36.33      6.82 o 
  -3   3   2        0.28        4.05      6.17 o 
  -2   3   2       98.90       94.46      6.30 o 
  -1   3   2        0.92       -8.91     12.36 o 
   0   3   2       11.49       15.93      8.43 o 
   1   3   2      164.23      176.80      7.16 o 
   2   3   2        6.41       -2.41      5.66 o 
   3   3   2        2.01        1.77      5.94 o 
   4   3   2       62.19       73.95      6.15 o 
   5   3   2       13.23       19.57      7.73 o 
   6   3   2      228.40      232.84     10.75 o 
   7   3   2      286.31      280.62     10.96 o 
   8   3   2        2.42       14.66     14.18 o 
   9   3   2       43.59       53.02     16.21 o 
  10   3   2        8.49       12.66     16.31 o 
  11   3   2        0.34      -16.75     16.75 o 
  12   3   2        1.46      -16.98     16.98 o 
 -12   4   2       21.03      111.65     18.79 o 
 -11   4   2        7.10       18.37     16.44 o 
 -10   4   2        0.16       11.65     16.70 o 
  -9   4   2        6.78       33.68     14.10 o 
  -8   4   2        7.98        8.44     12.13 o 
  -7   4   2        7.35      -13.42     25.99 o 
  -6   4   2       17.38        3.97     11.05 o 
  -5   4   2        1.93      -11.45     11.45 o 
  -4   4   2       44.95       21.11     16.25 o 
  -3   4   2        4.98       -2.54     10.60 o 
  -2   4   2       38.27       51.48     15.18 o 
  -1   4   2        6.53       36.04     14.66 o 
   0   4   2        8.22       -4.10     15.13 o 
   1   4   2        8.82       11.09      9.39 o 
   2   4   2        0.43        3.15     12.56 o 
   3   4   2        8.43       19.55      8.29 o 
   4   4   2        3.35        3.30     11.13 o 
   5   4   2       33.28       31.97      9.56 o 
   6   4   2        6.90        8.31      9.34 o 
   7   4   2        5.47       -9.53      9.55 o 
   8   4   2        4.89      -13.04     13.04 o 
   9   4   2       45.60       30.91     26.17 o 
  -9   5   2        0.49       45.47     30.27 o 
  -8   5   2        0.15        6.06     28.08 o 
  -7   5   2        0.23      -25.24     25.24 o 
  -6   5   2       28.30       39.28     32.22 o 
  -5   5   2       10.97        4.57     13.25 o 
  -4   5   2        3.34       -8.13     12.96 o 
  -3   5   2        2.27       -7.02     17.35 o 
  -2   5   2       10.56       31.10     17.17 o 
  -1   5   2        6.13       29.83     17.51 o 
   0   5   2        0.26       -8.68     18.36 o 
   1   5   2        5.43       22.93     17.37 o 
   2   5   2       23.12      -13.68     16.45 o 
   3   5   2       19.62       17.89     17.25 o 
   5   5   2        2.67       19.32     13.41 o 
   6   5   2        4.70       44.36     53.79 o 
   7   5   2        4.86       56.15     23.61 o 
 -15   1   3        0.22       19.48     16.44 o 
 -14   1   3        2.71      -11.38     16.34 o 
 -13   1   3       84.23       47.27     16.72 o 
 -12   1   3       40.24       30.24     10.32 o 
 -11   1   3       40.44       45.66      8.94 o 
 -10   1   3       24.16       31.42      8.56 o 
  -9   1   3        0.09        5.04      7.93 o 
  -8   1   3       27.95       23.50      7.46 o 
  -7   1   3        0.00        1.26      6.40 o 
  -6   1   3       59.69       51.34      6.16 o 
  -5   1   3      502.10      552.24      8.72 o 
  -4   1   3      164.64      160.49      5.46 o 
  -3   1   3       33.76       26.65      4.85 o 
  -2   1   3       39.01       44.85      4.66 o 
  -1   1   3      110.44      142.61     13.71 o 
   0   1   3      728.83      701.24      7.73 o 
   1   1   3      344.23      361.80      9.01 o 
   2   1   3        9.05       10.00      4.14 o 
   3   1   3        0.01        0.00      4.25 o 
   4   1   3      472.02      471.83      5.47 o 
   5   1   3        0.83        5.08      3.76 o 
   6   1   3        4.45        1.22      3.42 o 
   7   1   3       18.52       22.08      5.69 o 
   8   1   3       25.12       14.70      8.30 o 
   9   1   3        2.62       -9.06      9.06 o 
  10   1   3       39.85       17.44      9.68 o 
  11   1   3       37.14       23.62     15.31 o 
  12   1   3        1.59       12.32     15.79 o 
  13   1   3        3.74      -15.98     15.98 o 
  14   1   3        0.65       17.79     15.12 o 
 -15   2   3        1.83      101.69     17.88 o 
 -14   2   3        2.88       -5.07     17.36 o 
 -13   2   3        0.06        0.27     16.21 o 
 -12   2   3       24.50       12.31     16.45 o 
 -11   2   3       24.74       34.34     15.31 o 
 -10   2   3      289.37      273.72     17.34 o 
  -9   2   3        3.38       -0.45     13.93 o 
  -8   2   3       56.46       61.68      7.68 o 
  -7   2   3       18.29       27.71      7.29 o 
  -6   2   3       46.23       43.15      4.57 o 
  -5   2   3        3.40        0.44      4.02 o 
  -4   2   3        0.79        3.48      3.76 o 
  -3   2   3        0.01        1.68      3.52 o 
  -2   2   3        3.16       -1.63      3.54 o 
  -1   2   3        0.92        3.39      3.64 o 
   0   2   3       14.67       19.51      4.25 o 
   1   2   3       99.69      117.38      3.83 o 
   2   2   3        0.22       -0.75      4.75 o 
   3   2   3      338.67      379.63     18.92 o 
   4   2   3        3.65        0.47      4.18 o 
   5   2   3        3.72        2.40      7.46 o 
   6   2   3      202.36      185.06     12.10 o 
   7   2   3      215.29      185.25     15.91 o 
   8   2   3       91.36       60.47     15.03 o 
   9   2   3       40.85       19.95     16.41 o 
  10   2   3        0.01        5.33     15.82 o 
  11   2   3       12.34       51.99     16.65 o 
  12   2   3        1.83       -1.21     16.73 o 
 -14   3   3        3.29      -17.99     17.99 o 
 -13   3   3        2.56       32.92     17.62 o 
 -12   3   3        2.03       20.35     17.11 o 
 -11   3   3        0.03       -9.09     16.04 o 
 -10   3   3       16.11       30.90     16.52 o 
  -9   3   3        2.40       -4.55     14.36 o 
  -8   3   3      170.24      167.47     15.08 o 
  -7   3   3      136.82      122.84      9.51 o 
  -6   3   3        0.42        7.38     12.95 o 
  -5   3   3       25.09       31.05      7.24 o 
  -4   3   3        7.73        8.65      6.72 o 
  -3   3   3        2.23        6.90      6.29 o 
  -2   3   3       34.95       25.14      5.95 o 
  -1   3   3       13.46       18.13      5.57 o 
   0   3   3        1.39        5.25     13.04 o 
   1   3   3        0.12        3.64     12.17 o 
   2   3   3       26.32       24.59      7.16 o 
   3   3   3      159.78      142.68      8.23 o 
   4   3   3      134.05      129.18      9.06 o 
   5   3   3       69.60       61.56     11.74 o 
   6   3   3        2.69       -4.33      8.07 o 
   7   3   3       22.92       -6.47     14.86 o 
   8   3   3        1.84      -13.01     15.46 o 
   9   3   3       63.83       26.40     16.18 o 
  11   3   3        0.06      -17.74     17.74 o 
  12   3   3        5.22       36.52     18.44 o 
 -12   4   3        9.59       76.59     19.35 o 
 -11   4   3       12.91       24.64     16.26 o 
 -10   4   3        0.01       55.46     15.56 o 
  -9   4   3       16.00        7.59     14.59 o 
  -8   4   3        6.61       -5.90     12.41 o 
  -7   4   3        7.67       -8.28      8.28 o 
  -6   4   3        4.38      -11.46     12.01 o 
  -5   4   3      131.75      134.44     26.22 o 
  -4   4   3        2.65        6.45     11.31 o 
  -3   4   3        0.99       -5.12     11.43 o 
  -2   4   3       26.13       23.49     15.54 o 
  -1   4   3       20.46       43.97     16.12 o 
   0   4   3       73.29       67.44     15.39 o 
   1   4   3       75.11       79.05     15.16 o 
   2   4   3       52.35       42.09     14.77 o 
   3   4   3      101.61      115.52     12.17 o 
   4   4   3       23.46       11.29      8.95 o 
   5   4   3       14.84        7.41      9.85 o 
   6   4   3       54.08       41.38      9.30 o 
   7   4   3        2.10       19.10      9.50 o 
   8   4   3       15.67       11.37     31.86 o 
   9   4   3        9.88       -7.13     16.21 o 
  10   4   3        1.01       18.80     55.74 o 
  -9   5   3        9.86       70.84     30.88 o 
  -8   5   3        6.08        2.04     26.88 o 
  -7   5   3        2.85      -24.48     24.48 o 
  -6   5   3       10.11       -3.95     13.88 o 
  -5   5   3        8.95       -5.12     12.66 o 
  -4   5   3       26.03       -0.96     12.62 o 
  -3   5   3        0.36      -16.57     16.57 o 
  -2   5   3        8.81       19.79     18.37 o 
  -1   5   3       23.57       40.85     18.30 o 
   0   5   3       28.35       -4.45     19.29 o 
   1   5   3        1.62        5.73     18.53 o 
   2   5   3        6.80       16.26     18.09 o 
   3   5   3       69.11      101.45     18.45 o 
   4   5   3       17.01      -16.80     16.80 o 
   5   5   3        0.06       74.21     21.76 o 
   6   5   3        4.24       16.95     14.01 o 
   7   5   3        6.24       39.85     17.03 o 
 -16   0   4       54.04       32.24     16.29 o 
 -15   0   4        0.31        3.30     15.76 o 
 -14   0   4      126.12      128.43     17.67 o 
 -13   0   4       30.57       52.63     14.94 o 
 -12   0   4       10.03        6.93     13.62 o 
 -11   0   4        0.27        1.46     12.76 o 
 -10   0   4       11.06       -3.97     11.90 o 
  -9   0   4       24.57       23.03     11.16 o 
  -8   0   4      304.97      332.00     12.98 o 
  -7   0   4       52.46       45.60      9.84 o 
  -6   0   4       64.78       86.77      9.27 o 
  -5   0   4      919.30      900.24     13.08 o 
  -4   0   4     1749.42     1763.50     15.60 o 
  -3   0   4     1794.99     1754.63     14.62 o 
  -2   0   4      312.19      298.42     10.72 o 
  -1   0   4     2274.70     2348.61     16.86 o 
   0   0   4      661.62      629.65     10.96 o 
   1   0   4      107.10      133.02      8.91 o 
   2   0   4     1079.37     1104.61     13.91 o 
   3   0   4       88.78       85.42      9.19 o 
   4   0   4     1043.09     1105.62     38.55 o 
   5   0   4      648.25      630.82     15.94 o 
   6   0   4      140.00      137.33     13.03 o 
   7   0   4       75.91       83.13     12.86 o 
   8   0   4        0.00        3.44     12.78 o 
   9   0   4       50.55       41.50     13.56 o 
  10   0   4        2.52        3.80     13.53 o 
  11   0   4       31.58       42.54     14.80 o 
  12   0   4       74.69       98.45     15.49 o 
  13   0   4       41.45       -2.56     14.73 o 
 -16   1   4        1.42       -0.53     17.25 o 
 -15   1   4       23.70       34.55     17.29 o 
 -14   1   4        0.23       31.64     16.61 o 
 -13   1   4       31.68       43.15     10.28 o 
 -12   1   4       26.79       38.94      9.83 o 
 -11   1   4       37.51       38.62      9.32 o 
 -10   1   4        0.19       11.55      8.46 o 
  -9   1   4        0.06       -2.38      7.42 o 
  -8   1   4        4.42        6.47      7.13 o 
  -7   1   4      274.55      296.58      8.13 o 
  -6   1   4      172.62      182.65      6.79 o 
  -5   1   4       11.85       13.57      5.63 o 
  -4   1   4      367.12      393.19      6.62 o 
  -3   1   4      138.96      142.98     10.28 o 
  -2   1   4      483.47      471.11     13.64 o 
  -1   1   4      138.10      107.91      8.56 o 
   0   1   4      120.61      137.50      6.24 o 
   1   1   4     1261.56     1250.77      8.16 o 
   2   1   4     1429.06     1434.06      7.85 o 
   3   1   4      705.27      765.67      7.42 o 
   4   1   4      417.31      436.37      6.57 o 
   5   1   4       84.11       95.15      8.01 o 
   6   1   4       70.83       60.76      6.92 o 
   7   1   4      115.35      103.72      6.58 o 
   8   1   4        2.09        5.37      6.13 o 
   9   1   4       17.49        6.26      9.28 o 
  10   1   4       20.37       47.44     15.90 o 
  11   1   4       18.79        4.77     15.62 o 
  13   1   4       15.20       30.67     15.49 o 
 -15   2   4        1.19      -13.64     17.53 o 
 -14   2   4        0.32       14.77     16.54 o 
 -13   2   4       10.49       50.92     17.35 o 
 -12   2   4       12.57       23.14     16.25 o 
 -11   2   4       36.73       21.96     15.53 o 
 -10   2   4      128.66      108.38     16.03 o 
  -9   2   4       15.03       15.49     13.67 o 
  -8   2   4       81.86       87.29     23.12 o 
  -7   2   4      107.20      102.86      7.17 o 
  -6   2   4       21.89       23.37      4.69 o 
  -5   2   4        4.80       -0.10      4.30 o 
  -4   2   4       73.95       76.39      4.70 o 
  -3   2   4      102.29      119.29      4.64 o 
  -2   2   4      150.88      142.39      4.41 o 
  -1   2   4      806.73      792.13      6.34 o 
   0   2   4      180.03      204.24      8.94 o 
   1   2   4       16.81        2.59      7.74 o 
   2   2   4       39.54       32.72      5.13 o 
   3   2   4       70.16       73.26      5.38 o 
   4   2   4       82.30      103.75     14.06 o 
   5   2   4       41.65       50.27      7.98 o 
   6   2   4        4.09        4.29      7.54 o 
   7   2   4       23.46       21.38     15.13 o 
   8   2   4       53.89       56.49     16.08 o 
   9   2   4       23.08       23.26     16.04 o 
  10   2   4        2.77       18.23     15.70 o 
  11   2   4       15.03        0.16     17.07 o 
  12   2   4        1.22      -17.12     17.12 o 
 -14   3   4        1.16      -15.44     18.48 o 
 -13   3   4        2.25        9.22     18.82 o 
 -12   3   4       17.74        1.81     17.30 o 
 -11   3   4        2.84       27.44     16.01 o 
 -10   3   4       26.23       -9.50     15.73 o 
  -9   3   4       14.96        3.67     13.82 o 
  -8   3   4      187.25      192.26     10.38 o 
  -7   3   4        3.06        1.74      8.26 o 
  -6   3   4       55.09       52.09      8.86 o 
  -5   3   4      111.52      110.60      8.05 o 
  -4   3   4      176.56      178.80      7.69 o 
  -3   3   4       80.88       71.90      6.64 o 
  -2   3   4       26.19       17.74      5.80 o 
  -1   3   4        0.02       -3.47      6.05 o 
   0   3   4        0.06       11.33      6.43 o 
   1   3   4       26.22       36.43     14.13 o 
   2   3   4       73.50       83.20      9.92 o 
   3   3   4        4.11        5.11      7.55 o 
   4   3   4      160.22      135.97      8.97 o 
   5   3   4      247.72      235.82      9.36 o 
   6   3   4       58.65       43.78      8.92 o 
   7   3   4        2.09        8.00     15.33 o 
   8   3   4        7.18       17.09     16.80 o 
   9   3   4        5.47      -16.84     16.84 o 
  10   3   4        1.71       -3.58     17.11 o 
  11   3   4        1.75       23.15     17.57 o 
 -12   4   4        0.69       18.50     17.09 o 
 -11   4   4        1.00        7.60     17.14 o 
 -10   4   4        1.95      -14.92     14.92 o 
  -9   4   4        4.78       36.88     14.99 o 
  -8   4   4        0.37       -4.41     12.32 o 
  -7   4   4       74.47       49.17      9.37 o 
  -6   4   4        0.00       -6.78     12.03 o 
  -5   4   4       26.55       23.73     11.38 o 
  -4   4   4       52.27       35.50     12.36 o 
  -3   4   4        4.16        5.42     11.25 o 
  -2   4   4       41.41       59.86     16.29 o 
  -1   4   4       19.82       17.07     15.65 o 
   0   4   4       28.31       49.11     15.69 o 
   1   4   4       28.24        9.42     14.86 o 
   2   4   4       82.86       83.84     15.94 o 
   3   4   4       21.44       22.96     11.41 o 
   4   4   4       11.34       13.88      8.93 o 
   5   4   4        5.82       22.98     10.39 o 
   6   4   4       17.97       34.30     14.76 o 
   7   4   4        4.11       -1.59     13.16 o 
   8   4   4       12.96       32.72     16.08 o 
   9   4   4        2.82       48.89     18.80 o 
  -9   5   4        4.43       82.66     28.43 o 
  -7   5   4        0.16      -18.63     23.93 o 
  -6   5   4        0.55      -22.80     22.80 o 
  -5   5   4        1.87      -12.67     21.30 o 
  -4   5   4        0.81      -17.43     17.43 o 
  -3   5   4        6.91      -16.76     16.76 o 
  -2   5   4        0.17       32.86     18.17 o 
  -1   5   4        6.03       26.36     18.98 o 
   0   5   4       54.39       24.45     18.99 o 
   1   5   4       28.32       49.50     18.45 o 
   2   5   4        1.00       -8.13     19.54 o 
   3   5   4        4.49       41.61     19.12 o 
   4   5   4        1.04       30.41     17.92 o 
   6   5   4        0.13      -10.49     21.62 o 
 -16   1   5        4.21      -17.62     17.62 o 
 -15   1   5        0.37        9.99     16.84 o 
 -14   1   5       27.77       39.61     16.44 o 
 -13   1   5        8.32       11.27     11.07 o 
 -12   1   5       57.01       54.05      9.67 o 
 -11   1   5      176.58      160.94     10.23 o 
 -10   1   5       77.93       70.66      8.57 o 
  -9   1   5        1.24        1.55      7.44 o 
  -8   1   5      370.74      347.78      9.05 o 
  -7   1   5       15.35       20.51      6.46 o 
  -6   1   5      101.30       99.18      6.52 o 
  -5   1   5       30.94       42.28      5.74 o 
  -4   1   5       37.01       50.26      6.26 o 
  -3   1   5      271.41      261.91      9.27 o 
  -2   1   5       58.55       59.79      7.98 o 
  -1   1   5      331.80      323.13      5.95 o 
   0   1   5      402.57      439.98      8.19 o 
   1   1   5      734.91      768.45      7.60 o 
   2   1   5      271.82      295.84     10.97 o 
   3   1   5      285.29      300.47      6.00 o 
   4   1   5      116.08      100.71      5.51 o 
   5   1   5        3.93       21.12     12.13 o 
   6   1   5       31.57       32.40      8.38 o 
   7   1   5        5.34        6.44      7.62 o 
   8   1   5       29.95       25.85      6.72 o 
   9   1   5      103.12      119.96     26.85 o 
  10   1   5       14.62       -5.93     15.93 o 
  11   1   5        0.69      -15.55     15.55 o 
  12   1   5       13.05       45.90     17.07 o 
  13   1   5        0.20       61.93     15.26 o 
 -15   2   5        0.39      -17.06     17.06 o 
 -14   2   5        4.44       -5.56     17.37 o 
 -13   2   5       22.96       20.33     17.22 o 
 -12   2   5        1.53       28.19     16.15 o 
 -11   2   5       20.43       22.17     15.79 o 
 -10   2   5      153.91      158.36     16.72 o 
  -9   2   5       26.90       34.60      8.14 o 
  -8   2   5      232.58      229.75     17.25 o 
  -7   2   5        5.50        6.02      5.03 o 
  -6   2   5       43.88       46.55      4.93 o 
  -5   2   5      138.98      143.29      6.89 o 
  -4   2   5       55.35       61.32      5.04 o 
  -3   2   5      142.81      160.30      6.53 o 
  -2   2   5      477.87      495.24     11.11 o 
  -1   2   5      338.04      357.62      5.45 o 
   0   2   5     1037.86     1079.11     11.34 o 
   1   2   5      192.06      205.58      6.48 o 
   2   2   5       50.81       35.43      5.10 o 
   3   2   5       11.19       10.84      5.56 o 
   4   2   5      102.31       91.62      7.88 o 
   5   2   5       38.61       29.71      8.32 o 
   6   2   5      184.49      168.53     16.90 o 
   7   2   5      136.98      159.33     17.43 o 
   8   2   5        3.32      -11.37     15.64 o 
   9   2   5       25.34       11.55     16.68 o 
  10   2   5       16.83      -16.46     16.46 o 
  11   2   5        2.11      -16.83     16.83 o 
  12   2   5        1.18        9.22     17.18 o 
 -14   3   5        0.04       55.59     18.56 o 
 -13   3   5       10.65       36.69     18.31 o 
 -12   3   5        0.07      -16.28     16.28 o 
 -11   3   5        0.83       -9.54     16.02 o 
 -10   3   5       18.27       29.79     15.61 o 
  -9   3   5        4.27        6.03     14.52 o 
  -8   3   5        2.80       -4.78      8.95 o 
  -7   3   5      169.16      167.30     14.50 o 
  -6   3   5       80.44       99.63      9.01 o 
  -5   3   5        9.48       11.20      7.33 o 
  -4   3   5       69.95       73.37      7.02 o 
  -3   3   5        0.20        7.60      6.12 o 
  -2   3   5       25.24       27.02      5.86 o 
  -1   3   5      100.65       97.18      7.07 o 
   0   3   5       90.57       96.30      7.37 o 
   1   3   5       31.88       40.30      7.37 o 
   2   3   5      355.15      338.07     11.88 o 
   3   3   5       12.19        1.45      9.64 o 
   4   3   5       82.54       97.12      8.49 o 
   5   3   5       14.08       24.91      8.50 o 
   6   3   5        1.19      -11.71     11.71 o 
   7   3   5        2.77        5.68     12.11 o 
   8   3   5        7.04       18.55     16.87 o 
   9   3   5        1.82       69.64     17.00 o 
  10   3   5        0.21       30.82     17.29 o 
  11   3   5       20.84       73.15     18.89 o 
 -11   4   5       18.84       28.05     16.77 o 
 -10   4   5        6.87       -3.19     14.30 o 
  -9   4   5        3.04       15.27     14.80 o 
  -8   4   5        0.21        1.50      9.29 o 
  -7   4   5        5.74       -8.12     12.89 o 
  -6   4   5       42.57       21.90     14.95 o 
  -5   4   5        9.73        9.30     14.89 o 
  -4   4   5       81.97       87.70     12.59 o 
  -3   4   5       19.14       24.26     11.74 o 
  -2   4   5       13.28       23.40     16.97 o 
  -1   4   5       64.49       56.36     17.30 o 
   0   4   5        0.69        4.73     15.59 o 
   1   4   5      127.83      129.05     16.79 o 
   2   4   5       95.29       84.80     16.71 o 
   3   4   5       12.50       26.09     16.19 o 
   4   4   5        0.15        5.02     12.94 o 
   5   4   5        4.88        3.77      9.31 o 
   6   4   5       17.72       22.43     11.30 o 
   7   4   5        4.17       -3.68     17.72 o 
   8   4   5        4.03       42.17     13.35 o 
   9   4   5       13.22       68.28     17.63 o 
  -8   5   5        5.72       33.83     27.00 o 
  -7   5   5        0.61      -14.15     14.15 o 
  -6   5   5        3.22        1.62     21.65 o 
  -5   5   5        9.16      -14.05     14.05 o 
  -4   5   5       12.60      -18.96     18.96 o 
  -3   5   5       35.03       14.83     18.30 o 
  -2   5   5      138.71      207.23     20.95 o 
  -1   5   5       55.37       76.13     19.25 o 
   0   5   5        8.25      -17.49     17.49 o 
   1   5   5        0.03       18.32     18.23 o 
   2   5   5        1.74      -17.42     17.42 o 
   3   5   5        0.01       32.85     17.97 o 
   4   5   5        0.09       32.33     18.19 o 
   5   5   5        3.18       11.01     19.12 o 
 -16   0   6        0.51       23.94     16.20 o 
 -15   0   6       14.16       45.85     15.21 o 
 -14   0   6      120.76      169.78     17.08 o 
 -13   0   6      178.48      183.06     16.95 o 
 -12   0   6       43.65       41.00     13.58 o 
 -11   0   6       63.80       52.49     12.93 o 
 -10   0   6       14.59       21.54     11.84 o 
  -9   0   6       49.75       40.28     10.93 o 
  -8   0   6        8.10        9.57     10.40 o 
  -7   0   6      331.32      336.35     12.17 o 
  -6   0   6      918.55      976.93     15.49 o 
  -5   0   6        0.54       10.22      8.57 o 
  -4   0   6     1167.78     1047.85     17.31 o 
  -3   0   6      871.68      893.59     15.70 o 
  -2   0   6     1200.30     1213.68     16.93 o 
  -1   0   6      710.24      767.42     14.40 o 
   0   0   6      129.77      126.88     10.30 o 
   1   0   6     1868.84     1902.43     19.13 o 
   2   0   6       10.27       19.14      9.38 o 
   3   0   6      742.41      796.04     15.31 o 
   4   0   6        8.73        4.53     10.17 o 
   5   0   6       76.10       67.71     10.92 o 
   6   0   6       17.17       20.46     10.44 o 
   7   0   6       38.81       30.83      8.90 o 
   8   0   6       25.21       28.25      8.92 o 
   9   0   6      173.88      185.39     10.59 o 
  10   0   6       18.80       29.01     15.86 o 
  11   0   6      205.74      228.20     37.41 o 
  12   0   6       12.27       46.50     20.93 o 
 -16   1   6       19.64      -17.31     17.31 o 
 -15   1   6        4.70       -8.45     15.97 o 
 -14   1   6        0.00      -15.66     15.66 o 
 -13   1   6       12.23        6.17     17.98 o 
 -12   1   6        0.87       -8.96      8.96 o 
 -11   1   6      135.97      145.17      9.73 o 
 -10   1   6      163.22      175.44      9.22 o 
  -9   1   6       17.53       21.80      8.59 o 
  -8   1   6       16.05       20.06      7.10 o 
  -7   1   6       12.91        7.65      6.65 o 
  -6   1   6      256.89      294.12     10.83 o 
  -5   1   6        0.01        8.72      5.85 o 
  -4   1   6      125.40      114.90      9.28 o 
  -3   1   6      855.32      957.42     10.09 o 
  -2   1   6      634.95      636.03      9.81 o 
  -1   1   6      920.39      933.29     22.68 o 
   0   1   6        8.57       20.33      6.89 o 
   1   1   6       21.80       19.51      6.77 o 
   2   1   6       26.09       32.59      5.19 o 
   3   1   6       77.43       75.13      5.39 o 
   4   1   6        6.05        6.46      5.00 o 
   5   1   6       69.34       74.94      6.74 o 
   6   1   6      191.93      191.46      7.65 o 
   7   1   6       27.76       25.47      6.85 o 
   8   1   6      119.83      115.91      9.58 o 
   9   1   6       73.01       71.94     17.71 o 
  10   1   6        5.10       27.37     16.13 o 
  11   1   6       19.47       57.84     17.41 o 
  12   1   6        2.34        7.91     10.25 o 
 -15   2   6        0.07      -18.60     18.60 o 
 -14   2   6        0.13      -17.44     17.44 o 
 -13   2   6       11.84       16.35     16.89 o 
 -12   2   6        2.24        6.10     15.78 o 
 -11   2   6        8.50       17.28     15.94 o 
 -10   2   6       30.67       21.26     14.72 o 
  -9   2   6       62.59       64.65     13.81 o 
  -8   2   6      183.66      173.74      7.93 o 
  -7   2   6        7.11        5.34      6.02 o 
  -6   2   6       30.13       21.29      5.94 o 
  -5   2   6       14.54       14.94      6.35 o 
  -4   2   6      474.54      467.84     11.37 o 
  -3   2   6        9.64        6.84      4.93 o 
  -2   2   6      178.52      203.98      5.19 o 
  -1   2   6      243.50      228.96      5.85 o 
   0   2   6       19.39       23.21      5.85 o 
   1   2   6        0.31        1.63      5.84 o 
   2   2   6       28.53       31.93      5.31 o 
   3   2   6        4.83        4.95      5.14 o 
   4   2   6       59.81       48.59      6.44 o 
   5   2   6      173.29      181.00     22.38 o 
   6   2   6      142.92      137.04     17.99 o 
   7   2   6       19.24       28.44     16.84 o 
   8   2   6       75.05       76.23     18.06 o 
   9   2   6        4.34       11.59     17.00 o 
  10   2   6        0.44        6.21     17.01 o 
  11   2   6        0.01       12.09     17.15 o 
 -14   3   6        3.92       23.14     17.29 o 
 -13   3   6        0.30       27.75     17.63 o 
 -12   3   6        0.14      -16.01     16.41 o 
 -11   3   6        0.69       -4.14     15.88 o 
 -10   3   6        3.01       17.21     15.41 o 
  -9   3   6       11.24        4.61     14.77 o 
  -8   3   6       25.40       42.47      9.60 o 
  -7   3   6       93.54      116.60     10.06 o 
  -6   3   6      183.97      188.33     10.23 o 
  -5   3   6      227.33      230.96     13.76 o 
  -4   3   6       27.22       33.48      7.01 o 
  -3   3   6       66.25       62.73      6.72 o 
  -2   3   6        0.11        5.29      9.88 o 
  -1   3   6       14.11       20.07      7.12 o 
   0   3   6       13.55       17.08      7.27 o 
   1   3   6       69.57       58.67      7.84 o 
   2   3   6      122.37      112.61     10.59 o 
   3   3   6      564.47      572.80     10.30 o 
   4   3   6       31.19       28.96      9.65 o 
   5   3   6        1.92       -5.40      8.30 o 
   6   3   6        1.67        4.94     19.90 o 
   7   3   6       10.83      -17.53     17.53 o 
   8   3   6        0.12      -15.63     17.32 o 
   9   3   6        4.03        7.41     18.15 o 
  10   3   6       15.42       71.80     21.46 o 
 -12   4   6        0.74      -18.22     18.22 o 
 -11   4   6        1.44       15.27     16.23 o 
 -10   4   6        3.54       46.94     15.35 o 
  -9   4   6        2.60      -15.70     15.70 o 
  -8   4   6       28.37       47.33     15.94 o 
  -7   4   6        3.08       31.78     20.37 o 
  -6   4   6        0.29       -0.85     21.55 o 
  -5   4   6       76.39       69.56     12.95 o 
  -4   4   6       38.34       15.88     11.99 o 
  -3   4   6       76.93       62.29     12.38 o 
  -2   4   6       38.03       29.47     17.88 o 
  -1   4   6       91.48       50.58     16.93 o 
   0   4   6      115.57      165.68     18.57 o 
   1   4   6       79.87       83.72     16.80 o 
   2   4   6        1.55      -11.42     16.85 o 
   3   4   6       21.99       29.89     17.16 o 
   4   4   6        8.98        6.79     13.77 o 
   5   4   6       38.13       65.94     12.33 o 
   6   4   6        8.30       30.34     18.60 o 
   8   4   6        3.65       35.45     17.07 o 
  -8   5   6        3.95       73.56     15.84 o 
  -7   5   6        0.06       49.39     24.84 o 
  -6   5   6        0.10       27.90     21.71 o 
  -5   5   6        0.04        9.53     46.86 o 
  -4   5   6        8.52       14.09     19.40 o 
  -3   5   6        0.04       41.62     20.27 o 
  -2   5   6       36.61       48.30     20.58 o 
  -1   5   6       63.96       39.43     19.49 o 
   0   5   6       48.31       49.41     20.47 o 
   1   5   6        7.94       -8.76     18.57 o 
   2   5   6        0.03       32.26     18.59 o 
   4   5   6        1.08       27.16     19.25 o 
   5   5   6        0.01       76.72     20.66 o 
 -16   1   7       12.99       18.21     17.60 o 
 -15   1   7        1.76      -11.98     16.35 o 
 -14   1   7        1.07       -5.73      9.59 o 
 -13   1   7        5.51        0.00      9.27 o 
 -12   1   7       20.15       17.36      8.96 o 
 -11   1   7       48.39       58.15     10.23 o 
 -10   1   7        0.13        1.49      8.05 o 
  -9   1   7       57.55       56.16      8.06 o 
  -8   1   7        3.18       -0.28      6.99 o 
  -7   1   7       68.95       76.02      7.22 o 
  -6   1   7       54.66       50.93      6.72 o 
  -5   1   7      227.44      225.26     10.17 o 
  -4   1   7      136.53      142.72      7.45 o 
  -3   1   7      296.63      336.89     12.56 o 
  -2   1   7      111.41      126.06      8.10 o 
  -1   1   7       49.62       47.65      7.63 o 
   0   1   7      304.94      307.93      9.06 o 
   1   1   7       23.40       21.76      7.84 o 
   2   1   7       50.94       55.66      7.78 o 
   3   1   7      105.20      115.93      7.81 o 
   4   1   7        7.12        7.52      5.23 o 
   5   1   7       49.48       53.35      8.02 o 
   6   1   7       97.74       88.71      8.40 o 
   7   1   7      104.39      101.15      8.91 o 
   8   1   7      146.07      136.75      9.30 o 
   9   1   7        0.81       -7.96      9.96 o 
  10   1   7        3.06        2.45     10.16 o 
  11   1   7        0.98        1.01     10.68 o 
 -15   2   7        3.81       -8.83     18.28 o 
 -14   2   7        3.82      -10.67     16.23 o 
 -13   2   7        8.54       -4.63     15.98 o 
 -12   2   7        0.54       -4.11     15.49 o 
 -11   2   7       36.22       16.11     15.30 o 
 -10   2   7        0.28       -9.49     13.91 o 
  -9   2   7      162.50      148.88     14.65 o 
  -8   2   7       93.31       97.64     11.82 o 
  -7   2   7        8.96        8.27      6.55 o 
  -6   2   7       13.48       17.70      6.20 o 
  -5   2   7      400.65      379.53     15.06 o 
  -4   2   7       65.45       68.98      6.79 o 
  -3   2   7        0.00        3.31      5.24 o 
  -2   2   7        5.42        5.42      5.00 o 
  -1   2   7      456.79      477.56      9.82 o 
   0   2   7       65.85       68.53      6.64 o 
   1   2   7        0.21        6.86      6.23 o 
   2   2   7       21.61       25.45      5.44 o 
   3   2   7      117.32      122.13      7.09 o 
   4   2   7        0.28        1.09      8.04 o 
   5   2   7      534.18      483.83     16.53 o 
   6   2   7       50.91       69.27     12.23 o 
   7   2   7       13.78       27.49     10.55 o 
   8   2   7        5.00        3.42     10.12 o 
   9   2   7        0.20       26.82     23.56 o 
  10   2   7        1.14       24.83     16.33 o 
  11   2   7        5.12       61.51     16.13 o 
 -14   3   7        5.45       46.75     17.52 o 
 -13   3   7       16.00       52.97     18.14 o 
 -12   3   7        3.68        3.32     16.44 o 
 -11   3   7        1.89      -15.38     16.09 o 
 -10   3   7        0.50      -12.60     14.47 o 
  -9   3   7        1.47        6.44     10.16 o 
  -8   3   7        1.83       20.56      9.50 o 
  -7   3   7      157.53      157.40     10.33 o 
  -6   3   7       97.71       79.28     10.53 o 
  -5   3   7        2.20       -1.42      8.69 o 
  -4   3   7        0.54        7.09      6.86 o 
  -3   3   7       84.96       93.02      7.21 o 
  -2   3   7       36.90       45.66      6.90 o 
  -1   3   7       77.28       85.37     14.73 o 
   0   3   7       23.03       16.88     14.39 o 
   1   3   7      128.12      149.88      8.94 o 
   2   3   7       98.28      101.78      8.58 o 
   3   3   7      150.13      150.12      8.05 o 
   4   3   7        1.01       -2.10      8.50 o 
   5   3   7       26.64       36.59     12.09 o 
   6   3   7        2.58       14.70     11.47 o 
   7   3   7        3.28      -11.98     11.98 o 
   8   3   7       14.01        0.46     17.63 o 
   9   3   7        6.87       -4.21     18.37 o 
 -11   4   7        1.90       -2.69     15.77 o 
 -10   4   7        0.06       26.54     15.99 o 
  -9   4   7       10.38       22.54     34.96 o 
  -8   4   7       18.54       -8.65     13.77 o 
  -7   4   7        3.42       -6.19     13.29 o 
  -6   4   7        0.32      -14.40     19.59 o 
  -5   4   7       10.01       -5.87     12.79 o 
  -4   4   7      215.90      243.77     14.17 o 
  -3   4   7      130.53      156.96     19.05 o 
  -2   4   7        3.77       -3.45     17.15 o 
  -1   4   7       52.20       80.77     18.04 o 
   0   4   7      131.48      123.50     18.22 o 
   1   4   7        1.45        9.29     16.39 o 
   2   4   7        4.62       -8.26     16.41 o 
   3   4   7        0.00        4.62     11.76 o 
   4   4   7        0.16        0.62      9.47 o 
   5   4   7        0.11      -14.03     14.03 o 
   6   4   7       25.56      108.41     11.15 o 
   7   4   7        2.81       27.14      9.67 o 
  -8   5   7        0.00        4.32     15.96 o 
  -7   5   7        0.00       61.26     23.76 o 
  -6   5   7        3.12       44.70     21.34 o 
  -5   5   7        5.11       -8.23     27.62 o 
  -4   5   7        0.02       -3.77     20.31 o 
  -3   5   7      105.19      143.01     22.04 o 
  -2   5   7        1.93        7.27     19.96 o 
  -1   5   7       91.24      132.42     21.34 o 
   0   5   7        4.67       36.35     20.07 o 
   1   5   7       14.12      -13.56     19.37 o 
   2   5   7        7.30       22.40     19.20 o 
   3   5   7        8.11       39.56     19.70 o 
 -16   0   8        2.13       55.33     15.37 o 
 -15   0   8        8.17       31.38     15.66 o 
 -14   0   8       95.03       79.58     16.12 o 
 -13   0   8       14.01       30.35     14.25 o 
 -12   0   8        5.93       20.74     13.39 o 
 -11   0   8        6.72        2.02     12.77 o 
 -10   0   8       55.82       41.86     11.97 o 
  -9   0   8       15.99       24.00     11.26 o 
  -8   0   8        2.47        2.94     10.41 o 
  -7   0   8      474.64      478.21     14.06 o 
  -6   0   8      826.78      870.73     16.20 o 
  -5   0   8      112.30      130.87     10.64 o 
  -4   0   8       22.45       35.10     12.20 o 
  -3   0   8       44.05       34.70     11.82 o 
  -2   0   8       37.24       19.83     11.81 o 
  -1   0   8       55.73       67.71     11.54 o 
   0   0   8       56.88       68.95     11.26 o 
   1   0   8      324.46      350.50     13.61 o 
   2   0   8      388.17      394.86     14.30 o 
   3   0   8       17.73       10.23     11.40 o 
   4   0   8      237.58      229.09     13.46 o 
   5   0   8      114.12      107.64     12.48 o 
   6   0   8       58.59       55.53     12.47 o 
   7   0   8        8.28       25.68     12.25 o 
   8   0   8       51.26       34.49     12.79 o 
   9   0   8      114.68      100.64     14.00 o 
  10   0   8      107.45       82.88     13.75 o 
  11   0   8       28.62       -8.87     11.16 o 
 -15   1   8        1.70       -8.85     16.88 o 
 -14   1   8        1.39       -9.57      9.67 o 
 -13   1   8        0.55       14.31      9.82 o 
 -12   1   8       36.56       27.54      9.49 o 
 -11   1   8       44.54       39.97      9.15 o 
 -10   1   8       12.54       14.46      8.05 o 
  -9   1   8      148.56      157.38      8.62 o 
  -8   1   8      167.43      148.61      9.18 o 
  -7   1   8       78.04       80.20      7.64 o 
  -6   1   8        6.75        5.21      6.77 o 
  -5   1   8       64.99       67.45      7.71 o 
  -4   1   8      305.89      306.81      8.92 o 
  -3   1   8       47.55       48.43      8.66 o 
  -2   1   8      127.72      117.23      8.60 o 
  -1   1   8      265.80      296.03     13.47 o 
   0   1   8       26.82       27.97      8.10 o 
   1   1   8      104.44      105.73      8.38 o 
   2   1   8      249.14      269.29      9.62 o 
   3   1   8       43.58       27.01      7.88 o 
   4   1   8        8.74        8.46      8.03 o 
   5   1   8       58.21       82.16     22.92 o 
   6   1   8        0.52       -7.97      7.97 o 
   7   1   8       43.34       67.88      8.86 o 
   8   1   8       13.51       10.25     21.13 o 
   9   1   8       23.77       36.39     13.36 o 
  10   1   8       12.13       26.12     13.22 o 
  11   1   8        0.08       28.09     12.94 o 
 -15   2   8        4.25      -17.75     17.75 o 
 -14   2   8        0.46       -6.94     16.67 o 
 -13   2   8        2.62      -15.93     15.93 o 
 -12   2   8        0.15      -13.61     15.40 o 
 -11   2   8       16.69       -1.53     14.99 o 
 -10   2   8       17.33       12.31     13.77 o 
  -9   2   8       63.00       45.84     13.99 o 
  -8   2   8        6.97        0.74      6.89 o 
  -7   2   8       20.33       23.39      6.70 o 
  -6   2   8       27.40       27.01      7.51 o 
  -5   2   8      137.89      125.42      7.93 o 
  -4   2   8      339.07      313.18      8.74 o 
  -3   2   8      176.47      179.87      6.40 o 
  -2   2   8        4.42       16.46      5.19 o 
  -1   2   8        1.23        1.66      7.87 o 
   0   2   8        4.60        2.63      6.66 o 
   1   2   8        3.63        1.49      6.62 o 
   2   2   8       11.31       19.58      6.74 o 
   3   2   8       54.92       57.14     11.29 o 
   4   2   8       66.15       65.47      6.96 o 
   5   2   8        0.69        1.31     11.83 o 
   6   2   8       17.67        5.36     12.55 o 
   7   2   8       45.00       60.39     13.65 o 
   8   2   8        0.62       23.71     12.56 o 
   9   2   8        0.01       21.59     13.19 o 
  10   2   8        0.73       60.45     13.31 o 
 -13   3   8        4.58       56.23     18.49 o 
 -12   3   8       10.25        8.07     16.14 o 
 -11   3   8        1.68      -11.58     15.41 o 
 -10   3   8        4.65      -10.69     10.69 o 
  -9   3   8        3.63       -5.82     10.41 o 
  -8   3   8        5.37        7.94      9.87 o 
  -7   3   8      174.69      180.11     16.49 o 
  -6   3   8      242.38      241.66     17.45 o 
  -5   3   8       33.90       43.91      7.54 o 
  -4   3   8       10.49        4.19      6.92 o 
  -3   3   8        1.31        8.03     10.20 o 
  -2   3   8        7.68        6.86      7.63 o 
  -1   3   8       31.36       56.34      8.53 o 
   0   3   8       70.63       74.65      8.88 o 
   1   3   8       90.38       94.81      9.01 o 
   2   3   8      162.20      129.98     17.70 o 
   3   3   8       20.64       29.87     11.25 o 
   4   3   8        0.02       15.67      8.73 o 
   5   3   8       16.70       12.45     11.44 o 
   6   3   8        0.96       33.12     11.54 o 
   7   3   8        1.85        7.24     12.03 o 
   8   3   8        6.01      -11.21     11.21 o 
   9   3   8       14.96        2.80     10.72 o 
 -11   4   8        7.84       -0.13     15.76 o 
 -10   4   8        1.23       56.77     16.44 o 
  -9   4   8        5.92      -12.36     12.36 o 
  -8   4   8        9.44        4.02     13.32 o 
  -7   4   8       23.97       -9.26     13.60 o 
  -6   4   8       12.00       10.82     12.96 o 
  -5   4   8       14.59       43.90     12.78 o 
  -4   4   8       58.14       92.21     41.47 o 
  -3   4   8       71.66       60.29     19.75 o 
  -2   4   8       10.47        9.36     18.25 o 
  -1   4   8       83.72       74.33     18.17 o 
   0   4   8        7.70       -0.32     17.25 o 
   1   4   8        0.39       -7.82     17.17 o 
   2   4   8       42.69       48.21     17.10 o 
   3   4   8        2.08        9.94      8.05 o 
   4   4   8       10.97       20.05      9.14 o 
   5   4   8        3.18       -7.76      9.05 o 
   6   4   8        7.67       27.00      9.32 o 
  -7   5   8        6.09       49.40     33.17 o 
  -6   5   8        0.16        5.84     47.21 o 
  -5   5   8       10.91       85.70     22.03 o 
  -4   5   8        1.04       76.17     22.59 o 
  -3   5   8       16.95       -0.61     20.49 o 
  -2   5   8       11.38      -20.96     20.96 o 
  -1   5   8       27.41       61.54     21.18 o 
   0   5   8        5.88      -20.51     20.51 o 
   1   5   8        0.35       11.86     20.84 o 
   2   5   8        0.53        0.48     19.72 o 
 -15   1   9        2.48      -17.13     17.13 o 
 -14   1   9        0.47       29.54     18.30 o 
 -13   1   9        0.98       35.58     19.80 o 
 -12   1   9       44.42       49.90     15.06 o 
 -11   1   9       31.70       36.46      9.28 o 
 -10   1   9        1.11        5.86     15.10 o 
  -9   1   9       63.43       39.86      8.00 o 
  -8   1   9        6.69        7.24      7.48 o 
  -7   1   9       81.85       87.46     11.40 o 
  -6   1   9        8.63        1.24      7.88 o 
  -5   1   9        1.27        1.79      7.45 o 
  -4   1   9       25.43       33.05      7.56 o 
  -3   1   9       29.14       21.75      9.10 o 
  -2   1   9      218.84      210.56     13.86 o 
  -1   1   9       70.29       75.93     16.69 o 
   0   1   9       33.21       32.88      8.69 o 
   1   1   9       44.70       39.86      8.63 o 
   2   1   9       62.92       46.65     10.50 o 
   3   1   9      117.84      108.14     14.88 o 
   4   1   9       12.97       15.61      8.36 o 
   5   1   9        4.82       21.73      8.35 o 
   6   1   9       71.53       54.73      9.13 o 
   7   1   9        5.55       11.88      8.60 o 
   8   1   9       24.34       33.29     13.33 o 
   9   1   9        0.94       31.99     13.67 o 
  10   1   9        0.04       58.75     13.81 o 
 -14   2   9        0.64      -16.67     16.67 o 
 -13   2   9        5.28      -15.25     15.25 o 
 -12   2   9       19.73       14.83     15.61 o 
 -11   2   9        3.56       -4.59     14.55 o 
 -10   2   9       67.82       56.54     14.51 o 
  -9   2   9      168.96      156.45      8.74 o 
  -8   2   9       26.33       38.04      9.98 o 
  -7   2   9       14.38       16.73      6.97 o 
  -6   2   9       34.54       35.68      7.87 o 
  -5   2   9       22.99       23.21     12.93 o 
  -4   2   9       24.37       18.52      7.15 o 
  -3   2   9       17.03       13.78      7.06 o 
  -2   2   9       84.45       73.14     11.29 o 
  -1   2   9       70.63       65.82      9.06 o 
   0   2   9        3.28       -1.90      8.64 o 
   1   2   9        6.92       10.79      7.05 o 
   2   2   9       33.28       40.74      7.05 o 
   3   2   9        2.08        5.95      7.11 o 
   4   2   9        7.67       -6.92     11.81 o 
   5   2   9      124.99      150.11     14.33 o 
   6   2   9       65.88       29.29     12.56 o 
   7   2   9        1.95       10.43     12.70 o 
   8   2   9        0.19       39.58     12.98 o 
   9   2   9        0.62       46.73     13.49 o 
 -13   3   9        3.15       23.13     17.89 o 
 -12   3   9        9.11       18.25     16.62 o 
 -11   3   9       10.62        1.68     14.93 o 
 -10   3   9       32.30       28.86     12.34 o 
  -9   3   9       17.61       13.23     10.85 o 
  -8   3   9        9.51       -8.19      9.87 o 
  -7   3   9        4.30       -1.63     17.07 o 
  -6   3   9       25.41       26.12      9.89 o 
  -5   3   9        0.00       -5.20      7.48 o 
  -4   3   9        0.16        0.04     18.22 o 
  -3   3   9        0.03        1.90     16.35 o 
  -2   3   9        0.21       -8.47      8.47 o 
  -1   3   9       15.42       20.84      7.93 o 
   0   3   9       18.40        4.41      9.10 o 
   1   3   9        0.32       -2.55      8.67 o 
   2   3   9       24.12        5.30      8.91 o 
   3   3   9       25.70        4.05      9.91 o 
   4   3   9        6.83       28.50     11.73 o 
   6   3   9        1.35       27.81     12.06 o 
   7   3   9        3.22       67.27     12.37 o 
   8   3   9        3.45       12.91     11.30 o 
 -11   4   9       35.25       37.09     17.37 o 
 -10   4   9       22.04       60.23     16.21 o 
  -9   4   9        0.81       20.32     39.16 o 
  -8   4   9       11.59       52.11     14.36 o 
  -7   4   9        8.91       41.84     14.09 o 
  -6   4   9        0.54        3.80     21.65 o 
  -5   4   9        3.29       -7.25     19.10 o 
  -4   4   9       11.67      -12.07     19.22 o 
  -3   4   9        0.53       -3.19     18.95 o 
  -2   4   9       16.01       37.86     18.58 o 
  -1   4   9       11.19      -14.29     19.02 o 
   0   4   9       11.91        8.13     17.74 o 
   1   4   9        0.09        5.45     17.62 o 
   2   4   9        5.05       -5.85     17.44 o 
   3   4   9        7.49        2.64      7.89 o 
   4   4   9       13.37       28.20     14.00 o 
  -6   5   9        0.01       24.69     22.62 o 
  -5   5   9       13.59       19.92     21.73 o 
  -4   5   9       22.81      -13.37     22.76 o 
  -3   5   9        1.36       26.88     21.69 o 
  -2   5   9       11.35       56.52     22.53 o 
   0   5   9        0.03       24.27     22.08 o 
 -15   0  10       63.10       63.71     15.38 o 
 -14   0  10       34.92       11.55     14.16 o 
 -13   0  10        0.21       26.30     13.14 o 
 -12   0  10        7.87      -10.82     12.83 o 
 -11   0  10        4.12       30.22     12.42 o 
 -10   0  10       60.58       53.78     12.47 o 
  -9   0  10       57.85       56.77     11.57 o 
  -8   0  10      126.47      119.38     12.20 o 
  -7   0  10       15.99        6.59     10.65 o 
  -6   0  10       20.37       11.90     10.44 o 
  -5   0  10      461.37      448.81     17.83 o 
  -4   0  10        5.55       24.66     14.50 o 
  -3   0  10       12.80       22.94     14.84 o 
  -2   0  10      242.72      247.50     16.17 o 
  -1   0  10      412.39      387.99     16.45 o 
   0   0  10      214.50      232.18     14.85 o 
   1   0  10        3.52        1.31     12.57 o 
   2   0  10       53.03       50.78     13.10 o 
   3   0  10       35.06       22.49     12.67 o 
   4   0  10       30.98       26.69     12.67 o 
   5   0  10        9.28       14.33     12.45 o 
   6   0  10        0.63      -12.79     12.79 o 
   7   0  10        8.23        5.91     12.68 o 
   8   0  10       78.63      108.39     13.96 o 
   9   0  10        2.24       -8.73     11.89 o 
 -15   1  10        0.11        2.48     12.43 o 
 -14   1  10        0.45        9.37     22.24 o 
 -13   1  10       36.67       47.16     18.59 o 
 -12   1  10       93.92      102.10     10.85 o 
 -11   1  10       47.23       43.26      9.15 o 
 -10   1  10        2.90       -2.62      8.26 o 
  -9   1  10        0.74       -2.62      7.88 o 
  -8   1  10       16.98       16.47      7.57 o 
  -7   1  10        0.03       -0.20      8.43 o 
  -6   1  10       56.84       53.31      8.88 o 
  -5   1  10        0.60        9.10      7.95 o 
  -4   1  10       96.69      106.33     10.51 o 
  -3   1  10        0.11       -9.53      9.53 o 
  -2   1  10       37.56       23.67      9.12 o 
  -1   1  10       28.38       29.76      9.13 o 
   0   1  10       81.81       79.34     11.49 o 
   1   1  10      159.89      167.52     23.15 o 
   2   1  10      148.60      135.61      9.95 o 
   3   1  10       31.06       27.79      9.14 o 
   4   1  10        6.23        5.20      8.92 o 
   5   1  10       48.29       56.96     17.66 o 
   6   1  10       22.47       20.93      9.13 o 
   7   1  10        1.01       -5.99     11.88 o 
   8   1  10        0.17       -0.39     13.73 o 
   9   1  10        6.52       47.60     13.67 o 
 -14   2  10       12.41      -15.57     16.51 o 
 -13   2  10        8.34      -15.67     15.67 o 
 -12   2  10        2.10        4.56     15.01 o 
 -11   2  10        0.02      -10.27     14.62 o 
 -10   2  10        5.22       15.36      8.09 o 
  -9   2  10      104.99      112.53      8.73 o 
  -8   2  10        6.47       15.44      7.42 o 
  -7   2  10        0.00        8.57      7.19 o 
  -6   2  10        6.89        7.46      7.73 o 
  -5   2  10       31.26       31.48      8.04 o 
  -4   2  10        0.00       -6.62      7.64 o 
  -3   2  10        0.11       11.55      7.25 o 
  -2   2  10       21.82       36.15     11.28 o 
  -1   2  10       11.07        2.82     14.77 o 
   0   2  10       19.57       15.16      9.04 o 
   1   2  10        7.62       12.19      7.51 o 
   2   2  10       30.63       44.24      8.39 o 
   3   2  10      100.03       87.97      8.08 o 
   4   2  10       29.08       12.62     12.98 o 
   5   2  10       15.19       40.00     12.09 o 
   6   2  10       17.53       -0.60     12.89 o 
   8   2  10        0.78       -7.76     12.57 o 
 -13   3  10       15.81       12.88     16.89 o 
 -12   3  10        3.15      -16.30     16.35 o 
 -11   3  10       19.45       -3.06     10.99 o 
 -10   3  10        0.29      -10.36     12.68 o 
  -9   3  10        7.28       26.32     38.73 o 
  -8   3  10       34.10       69.78     35.12 o 
  -7   3  10       79.84       91.04     16.63 o 
  -6   3  10       14.58       33.09     17.72 o 
  -5   3  10        3.10        1.10      9.10 o 
  -4   3  10        7.02       -0.72      8.73 o 
  -3   3  10        1.32       12.61     16.01 o 
  -2   3  10        0.47        5.36     12.06 o 
  -1   3  10        4.46       -4.14      8.43 o 
   0   3  10       33.91       29.14     19.23 o 
   1   3  10       17.30       14.20      9.47 o 
   2   3  10       11.71        9.90     23.39 o 
   3   3  10        2.53       -3.21     22.31 o 
   4   3  10        2.37       31.88     11.96 o 
   6   3  10        2.79        1.60     11.38 o 
   7   3  10       29.61       73.22     12.21 o 
 -10   4  10        2.15       51.93     22.05 o 
  -9   4  10        3.98      -22.28     22.28 o 
  -5   4  10       23.98       26.96     22.23 o 
  -4   4  10       13.69       42.95     21.20 o 
  -3   4  10        3.21      -11.08     19.32 o 
  -2   4  10        1.29      -18.87     20.36 o 
  -1   4  10        4.31       19.90     18.90 o 
   0   4  10        0.03       -9.42     19.65 o 
   1   4  10        2.24      -14.82     19.11 o 
   2   4  10        0.05       -4.36     25.89 o 
   3   4  10        0.00        9.65     18.26 o 
   4   4  10        1.85       40.79      9.36 o 
 -15   1  11        0.01       -9.53      9.70 o 
 -14   1  11        0.52       23.76     35.82 o 
 -13   1  11        0.02       21.84     14.51 o 
 -12   1  11        0.89       -3.01      8.64 o 
 -11   1  11       19.81       -3.40     11.72 o 
 -10   1  11        4.82        3.67     16.54 o 
  -9   1  11        1.17       -2.15      7.93 o 
  -8   1  11       95.38       94.15      8.63 o 
  -7   1  11        5.66        8.36      7.59 o 
  -6   1  11        7.18        6.38      8.60 o 
  -5   1  11       41.25       24.42      8.63 o 
  -4   1  11       26.30       19.17     10.55 o 
  -3   1  11       86.82       85.73     10.88 o 
  -2   1  11       55.52       58.93     10.70 o 
  -1   1  11       73.66       67.97      9.72 o 
   0   1  11        5.95        5.75      9.38 o 
   1   1  11       13.66       21.81      9.59 o 
   2   1  11       25.81       25.44      9.73 o 
   3   1  11       27.11       13.52      9.51 o 
   4   1  11       26.53       22.93     15.26 o 
   5   1  11       10.54       -2.68      9.10 o 
   6   1  11        4.13       19.68      8.99 o 
   7   1  11        5.71       -7.74     11.59 o 
   8   1  11        0.78       -6.69     13.19 o 
 -14   2  11        4.85       26.11     16.66 o 
 -13   2  11        0.11      -10.40     16.01 o 
 -12   2  11        0.15      -14.27     15.45 o 
 -11   2  11       34.35       28.77     14.86 o 
 -10   2  11        3.74       11.83      8.24 o 
  -9   2  11       25.43       21.67      8.33 o 
  -8   2  11        1.42       -7.97      7.97 o 
  -7   2  11       37.86       31.86     11.60 o 
  -6   2  11        0.88       11.54      8.58 o 
  -5   2  11       16.36       18.88     11.09 o 
  -4   2  11       57.99       52.70      8.49 o 
  -3   2  11       29.15       31.28      7.87 o 
  -2   2  11        2.35       -3.55      9.52 o 
  -1   2  11       24.40       19.73      9.42 o 
   0   2  11        7.70       17.61     15.58 o 
   1   2  11      175.04      183.88      8.87 o 
   2   2  11       47.56       49.89      7.74 o 
   3   2  11       11.86       31.87     13.28 o 
   4   2  11       36.44       14.72     12.40 o 
   5   2  11       10.54       30.56     12.47 o 
   6   2  11        0.22       13.69     11.72 o 
   7   2  11        0.72      -12.63     12.63 o 
 -12   3  11       11.31      -15.45     15.45 o 
 -11   3  11        3.13       46.66     45.02 o 
 -10   3  11        5.55       -5.04     11.50 o 
  -9   3  11        0.13      -16.91     16.91 o 
  -8   3  11        1.25      -12.30     12.30 o 
  -7   3  11        7.81       -1.44     24.69 o 
  -6   3  11        1.37        7.60     24.16 o 
  -5   3  11        0.12       15.26      9.38 o 
  -4   3  11        7.52       12.49     17.29 o 
  -3   3  11       25.93        7.06     17.43 o 
  -2   3  11      108.50      102.42     18.45 o 
  -1   3  11      115.45       84.19      9.92 o 
   0   3  11       19.10       19.98      9.15 o 
   1   3  11        0.30       15.07     10.05 o 
   2   3  11        3.21       -9.06      9.06 o 
   3   3  11       12.42      -11.34     11.34 o 
   4   3  11       15.91       13.69     12.10 o 
   6   3  11        3.16       -9.97     11.01 o 
  -9   4  11        1.66       35.52     23.26 o 
  -8   4  11        6.26       61.80     22.72 o 
  -7   4  11        0.76       53.93     23.33 o 
  -6   4  11        4.57       31.52     23.58 o 
  -5   4  11       43.31        5.70     22.48 o 
  -4   4  11       28.64       -6.64     21.58 o 
  -3   4  11        8.78       25.78     21.24 o 
  -2   4  11        6.59      -20.40     20.40 o 
  -1   4  11        0.54        2.22     20.37 o 
   0   4  11       21.89        3.87     21.11 o 
   1   4  11       29.19       91.92     21.21 o 
   2   4  11        3.56       -8.30      8.30 o 
   3   4  11        1.61       -9.89      9.89 o 
 -14   0  12        3.79       16.36     14.26 o 
 -13   0  12        2.19       -2.86     11.47 o 
 -12   0  12        3.90        6.76     12.76 o 
 -11   0  12       18.77       17.25     12.66 o 
 -10   0  12       21.31       34.51     12.88 o 
  -9   0  12       18.71        7.86     12.30 o 
  -8   0  12       10.36       22.20     11.60 o 
  -7   0  12        5.52        5.95     11.55 o 
  -6   0  12        0.10       37.26     16.72 o 
  -5   0  12      687.66      683.70     22.59 o 
  -4   0  12      209.62      185.39     17.89 o 
  -3   0  12      288.14      273.27     19.15 o 
  -2   0  12      277.30      281.83     18.53 o 
  -1   0  12      282.82      302.29     17.95 o 
   0   0  12      123.23      110.72     16.19 o 
   1   0  12       22.25       18.37     14.40 o 
   2   0  12        2.82        7.91     13.83 o 
   3   0  12       26.21       31.80     14.50 o 
   4   0  12        0.59      -13.27     13.27 o 
   5   0  12       58.99       69.56     13.91 o 
   6   0  12       53.27       34.83     12.82 o 
   7   0  12       10.55       35.09     13.35 o 
 -14   1  12        1.01        3.79      9.77 o 
 -13   1  12        0.94       16.87     15.03 o 
 -12   1  12        0.00       15.18     12.20 o 
 -11   1  12        0.87       -8.72      8.72 o 
 -10   1  12        0.34        2.40     12.43 o 
  -9   1  12        3.43      -11.95     13.24 o 
  -8   1  12       70.78       63.70      8.68 o 
  -7   1  12      167.40      166.99     10.57 o 
  -6   1  12        6.19       19.74     13.89 o 
  -5   1  12      134.57      146.54     23.72 o 
  -4   1  12       57.53       74.44     14.88 o 
  -3   1  12      188.55      190.93     12.50 o 
  -2   1  12      309.29      269.15     20.75 o 
  -1   1  12        6.39        3.46     10.31 o 
   0   1  12      100.03      112.52     11.05 o 
   1   1  12       91.59       90.84     20.29 o 
   2   1  12        4.44       10.33     20.04 o 
   3   1  12        6.77       10.52     14.76 o 
   4   1  12        1.12       15.36     15.72 o 
   5   1  12        0.02       -9.68      9.68 o 
   6   1  12        0.19       13.53      9.28 o 
   7   1  12        6.46       -6.04     11.59 o 
 -13   2  12        0.26       24.57     15.81 o 
 -12   2  12        0.69       14.12     14.60 o 
 -10   2  12       17.99        5.54      8.11 o 
  -9   2  12        3.66        6.18     12.33 o 
  -8   2  12       43.13       55.92      8.49 o 
  -7   2  12       17.65       30.15     26.03 o 
  -6   2  12      116.65      123.95     11.19 o 
  -5   2  12       89.73       91.13      9.81 o 
  -4   2  12       52.15       30.09      9.30 o 
  -3   2  12        2.27       -5.59     14.20 o 
  -2   2  12       24.99       30.19     12.38 o 
  -1   2  12        0.39        8.00     23.35 o 
   0   2  12       10.81       -3.49     10.62 o 
   1   2  12       20.94       22.49     10.21 o 
   2   2  12        8.27       28.77     12.43 o 
   3   2  12       13.21       -3.82     11.71 o 
   4   2  12        1.81      -12.04     12.04 o 
   5   2  12        2.23       43.69     13.06 o 
   6   2  12        0.21       15.37     12.26 o 
 -11   3  12       13.51       12.05     41.54 o 
 -10   3  12       14.60       31.39     14.98 o 
  -9   3  12       23.20       -0.59     22.35 o 
  -8   3  12       12.61        5.82     20.48 o 
  -7   3  12        0.12       -9.59     10.36 o 
  -6   3  12        0.23      -12.67     12.67 o 
  -5   3  12        0.69       -1.77     19.34 o 
  -4   3  12       11.84       46.22     18.89 o 
  -3   3  12        3.88        2.49     18.25 o 
  -2   3  12        4.32        0.02      9.31 o 
  -1   3  12        9.49       39.58     14.06 o 
   0   3  12        2.13       34.94      9.50 o 
   1   3  12        7.19       12.63     28.87 o 
   2   3  12        5.51       -7.52     16.38 o 
   4   3  12        7.23       45.74     11.65 o 
  -7   4  12       11.93       -2.47     23.32 o 
  -6   4  12        1.19       53.65     24.33 o 
  -5   4  12        3.01       73.10     24.85 o 
  -4   4  12        1.88       25.70     22.69 o 
  -2   4  12        2.12       43.20     22.47 o 
   0   4  12        0.00       56.44     22.99 o 
   1   4  12        6.45      -20.30     20.30 o 
 -13   1  13        6.05      -11.18     11.18 o 
 -12   1  13        2.39       -9.08      9.08 o 
 -11   1  13        0.78        1.19      8.65 o 
 -10   1  13        0.12        1.39      8.68 o 
  -9   1  13        1.25       -3.98      8.52 o 
  -8   1  13       12.64       13.47      8.69 o 
  -7   1  13       10.21        5.66      9.79 o 
  -6   1  13      130.91      134.56     11.15 o 
  -5   1  13      100.33       96.22     18.04 o 
  -4   1  13       90.01      101.90     12.62 o 
  -3   1  13       10.94        6.13     12.33 o 
  -2   1  13        7.14       21.52     17.70 o 
  -1   1  13       41.36       33.64     11.52 o 
   0   1  13        0.24       -6.19     10.88 o 
   1   1  13       17.98        7.83     16.24 o 
   2   1  13       57.27       76.17     10.68 o 
   3   1  13        6.18       -9.92      9.92 o 
   4   1  13        0.02       -9.73      9.73 o 
   5   1  13        9.10       43.11      9.42 o 
   6   1  13        8.89       27.56     15.78 o 
 -12   2  13        4.00       30.70     14.65 o 
 -11   2  13        8.22        9.39     14.60 o 
 -10   2  13        9.17        5.07      8.14 o 
  -9   2  13       35.94       40.74      8.41 o 
  -8   2  13       97.29       75.08      9.11 o 
  -7   2  13       64.94       56.48     30.15 o 
  -6   2  13       12.59       13.52      9.40 o 
  -5   2  13        1.22        3.71      9.11 o 
  -4   2  13       11.16        8.59      9.19 o 
  -3   2  13       59.60       72.46     15.18 o 
  -2   2  13       71.73       53.65     11.57 o 
  -1   2  13        9.69       -7.15     13.13 o 
   0   2  13       61.14       37.61     14.97 o 
   1   2  13        6.00       -3.29     14.31 o 
   2   2  13       47.80       39.61     10.99 o 
   3   2  13       28.27       73.90     12.49 o 
   4   2  13       44.13       -1.76     11.18 o 
   5   2  13       20.70       42.94     11.72 o 
 -10   3  13       10.65       54.27     28.87 o 
  -9   3  13       15.24       74.51     47.83 o 
  -8   3  13        9.94       44.98     24.71 o 
  -7   3  13        0.64       30.54     26.14 o 
  -6   3  13       22.88       36.33     28.42 o 
  -5   3  13       84.11       61.30     22.00 o 
  -4   3  13        2.85       -6.88     21.30 o 
  -3   3  13        7.32       83.35     20.34 o 
  -2   3  13        1.14       16.82     26.03 o 
  -1   3  13        1.29       14.69     12.92 o 
   0   3  13        2.36       20.51      8.75 o 
   1   3  13        0.66       28.31     41.46 o 
   2   3  13       44.69       89.97     11.48 o 
  -5   4  13        3.44        9.72     24.47 o 
  -4   4  13        0.09       90.13     25.12 o 
  -3   4  13        7.78      -23.10     23.10 o 
 -13   0  14        0.14       -0.67     13.69 o 
 -12   0  14        2.79      -12.83     12.83 o 
 -11   0  14       39.31       63.07     13.62 o 
 -10   0  14       88.04      106.29     13.58 o 
  -9   0  14      129.69       95.27     14.21 o 
  -8   0  14      122.57      121.75     13.85 o 
  -7   0  14        6.51       -2.28     11.76 o 
  -6   0  14       78.90       35.53     18.99 o 
  -5   0  14        2.61       32.20     18.32 o 
  -4   0  14      100.86      110.24     19.48 o 
  -3   0  14       60.51       33.50     18.95 o 
  -2   0  14       62.62       37.27     17.39 o 
  -1   0  14       18.94       -1.78     17.83 o 
   0   0  14        1.70       33.36     16.47 o 
   1   0  14       36.68       37.00     16.41 o 
   2   0  14      154.11      153.85     18.04 o 
   3   0  14       35.64       35.00     16.17 o 
   4   0  14        0.57       33.44     14.71 o 
   5   0  14        0.63       -9.32     13.43 o 
 -13   1  14        6.54       31.81      9.17 o 
 -12   1  14       27.22       12.40     10.00 o 
 -11   1  14       33.21        8.85     15.02 o 
 -10   1  14       11.04        7.17     11.38 o 
  -9   1  14       13.22       16.23     17.92 o 
  -8   1  14       52.43       61.96     13.34 o 
  -7   1  14       15.63       -5.23     10.04 o 
  -6   1  14       11.76       32.00     12.48 o 
  -5   1  14        5.28       -4.00     17.63 o 
  -4   1  14       14.10       33.21     12.88 o 
  -3   1  14       12.79       24.68     12.75 o 
  -2   1  14       32.14       49.32     12.41 o 
  -1   1  14      140.06      125.69     12.73 o 
   0   1  14       90.58       93.43     11.73 o 
   1   1  14       13.39        1.90     11.35 o 
   2   1  14        1.22        4.94     14.91 o 
   3   1  14        0.13       42.69     10.30 o 
   4   1  14       21.61       -5.56     10.10 o 
 -12   2  14        0.06      -13.31     13.31 o 
 -11   2  14        1.05       12.32      8.50 o 
 -10   2  14        1.81       29.95     13.78 o 
  -9   2  14        1.10       16.04      8.29 o 
  -8   2  14        0.63        0.40      8.33 o 
  -7   2  14        1.17      -11.89     11.89 o 
  -6   2  14        6.05       18.29     20.47 o 
  -5   2  14       10.80        3.39      9.23 o 
  -4   2  14        4.47       26.06      9.33 o 
  -3   2  14        0.09      -14.24     14.24 o 
  -2   2  14        1.36       -6.10     16.53 o 
  -1   2  14        3.47       14.69     23.40 o 
   0   2  14        0.74        0.61     29.93 o 
   1   2  14       42.66       45.77     14.45 o 
   2   2  14       37.21       19.05     26.55 o 
   3   2  14        7.89       52.78     12.91 o 
  -8   3  14        1.08      -13.16     13.35 o 
  -7   3  14        0.74       16.16     34.53 o 
  -6   3  14        0.00       54.31     24.32 o 
  -5   3  14        0.20       -5.66     22.23 o 
  -4   3  14        0.23      -20.91     21.86 o 
  -3   3  14        2.40       38.57     21.77 o 
  -2   3  14        6.17      -10.22     10.22 o 
  -1   3  14        2.23       15.63     20.01 o 
   0   3  14        5.60      -19.03     19.03 o 
   1   3  14        0.80       -2.37     10.46 o 
 -12   1  15        5.16        1.15      8.56 o 
 -11   1  15        3.20       21.43      9.40 o 
 -10   1  15        0.80       -4.83     15.91 o 
  -9   1  15        0.01        5.73     20.42 o 
  -8   1  15        6.84       -1.07      9.18 o 
  -7   1  15       27.27       32.16     14.80 o 
  -6   1  15       28.16       47.01     15.88 o 
  -5   1  15        0.27      -18.10     18.10 o 
  -4   1  15        8.69       10.96     35.67 o 
  -3   1  15        1.86       22.89     16.81 o 
  -2   1  15        0.24       21.55     18.54 o 
  -1   1  15        3.32       23.60     12.00 o 
   0   1  15        0.19       36.74     11.67 o 
   1   1  15        1.90       18.09     18.05 o 
   2   1  15        0.19      -12.80     12.80 o 
   3   1  15        0.34       39.57     14.64 o 
 -10   2  15        0.15       -2.03     10.99 o 
  -9   2  15        1.44       -8.51      8.51 o 
  -8   2  15        0.39       37.04     41.23 o 
  -7   2  15        0.70      -13.16     13.16 o 
  -6   2  15        9.44       52.11     20.74 o 
  -5   2  15       24.73       45.52     12.73 o 
  -4   2  15       44.37       54.11     22.21 o 
  -3   2  15       14.26        2.14     13.89 o 
  -2   2  15        5.99        1.92     14.27 o 
  -1   2  15        8.97        4.68     11.25 o 
   0   2  15        0.22       21.58     11.13 o 
   1   2  15        0.27       53.76     11.08 o 
  -6   3  15        0.54       69.80     25.61 o 
  -5   3  15        1.44       -3.10     22.33 o 
  -4   3  15        8.36      -14.66     22.55 o 
  -3   3  15       17.09       77.36     24.13 o 
  -2   3  15       27.25       67.98     11.96 o 
 -11   0  16       11.91      -12.91     12.91 o 
 -10   0  16        3.88       25.77     13.24 o 
  -9   0  16        1.15       15.96     13.34 o 
  -8   0  16       16.88       -6.86     11.88 o 
  -7   0  16       14.17        0.17     12.10 o 
  -6   0  16        7.61      -19.57     19.57 o 
  -5   0  16        0.16      -13.93     19.70 o 
  -4   0  16       22.01       61.21     20.60 o 
  -3   0  16       15.06       53.09     20.02 o 
  -2   0  16       18.55       43.11     19.47 o 
  -1   0  16       35.41       56.40     21.70 o 
   1   0  16        0.01      -16.87     16.87 o 
 -10   1  16        1.72        0.34     12.97 o 
  -9   1  16        7.14       10.18     18.13 o 
  -8   1  16        4.62        8.39     13.35 o 
  -7   1  16        2.41        9.13     16.33 o 
  -6   1  16       16.27       73.12     39.67 o 
  -5   1  16       21.02       33.70     20.32 o 
  -4   1  16       23.50        7.53     38.46 o 
  -3   1  16       11.88        6.15     32.69 o 
  -2   1  16        0.01      -14.18     14.18 o 
  -1   1  16        4.25       -6.43     12.23 o 
   1   1  16       12.81       33.18     26.29 o 
  -8   2  16        4.70       35.66      9.87 o 
  -7   2  16        8.07        4.33     27.28 o 
  -6   2  16       19.58       77.74     27.04 o 
  -5   2  16        6.83       23.04     10.38 o 
  -4   2  16        0.05       39.30     13.19 o 
  -2   2  16       17.62       26.91     22.83 o 
  -1   2  16        7.96       13.96     10.14 o 
  -8   1  17        5.77       21.81     17.67 o 
  -7   1  17        3.95       38.38     22.90 o 
  -6   1  17        0.47       32.01     13.27 o 
  -5   1  17        2.15       71.92     21.70 o 
  -4   1  17        6.73       40.39     14.82 o 
  -3   1  17        4.09       40.03     59.10 o 
  -2   1  17        0.92       44.32     49.24 o 
                                                 
